# Supplementary material for: Optimised comorbidity indices can reflect patient performance status in register based studies of prostate cancer
Source: Sci Rep. 2025 Dec 26;15:44645. doi: 10.1038/s41598-025-32190-9 (PMC12749735; doi:10.1038/s41598-025-32190-9)
Supplement: Supplementary file 2 — Supplementary Information 2. [file 41598_2025_32190_MOESM2_ESM.xlsx]

## Sheet: Sheet1
	Included		Excluded with known ECOG-PS		Included ECOG-PS 0		Excluded ECOG-PS 0		Included ECOG-PS 1		Excluded ECOG-PS 1		Included ECOG-PS 2		Excluded ECOG-PS 2		Included ECOG-PS 3-4		Excluded ECOG-PS 3-4		Excluded ECOG-PS Missing
N contacts	12792	(100)	41329	(100)	6148	(100)	25324	(100)	4181	(100)	11184	(100)	1855	(100)	3811	(100)	608	(100)	1010	(100)	31617	(100)
ECOG-PS
0	6148	(48)	25324	(61)	6148	(100)	25324	(100)	0	(0)	0	(0)	0	(0)	0	(0)	0	(0)	0	(0)	0	(0)
1	4181	(33)	11184	(27)	0	(0)	0	(0)	4181	(100)	11184	(100)	0	(0)	0	(0)	0	(0)	0	(0)	0	(0)
2	1855	(15)	3811	(9)	0	(0)	0	(0)	0	(0)	0	(0)	1855	(100)	3811	(100)	0	(0)	0	(0)	0	(0)
3	534	(4)	914	(2)	0	(0)	0	(0)	0	(0)	0	(0)	0	(0)	0	(0)	534	(88)	914	(90)	0	(0)
4	74	(1)	96	(0)	0	(0)	0	(0)	0	(0)	0	(0)	0	(0)	0	(0)	74	(12)	96	(10)	0	(0)
Missing	0	(0)	0	(0)	0	(0)	0	(0)	0	(0)	0	(0)	0	(0)	0	(0)	0	(0)	0	(0)	31617	(100)
Type of health-care contact
In-person	9329	(73)	33267	(80)	4439	(72)	18231	(72)	3082	(74)	10500	(94)	1387	(75)	3617	(95)	421	(69)	919	(91)	12214	(39)
Phone	3463	(27)	3691	(9)	1709	(28)	2725	(11)	1099	(26)	682	(6)	468	(25)	194	(5)	187	(31)	90	(9)	15267	(48)
Other	0	(0)	23	(0)	0	(0)	20	(0)	0	(0)	2	(0)	0	(0)	0	(0)	0	(0)	1	(0)	4136	(13)
Unknown	0	(0)	4348	(11)	0	(0)	4348	(17)	0	(0)	0	(0)	0	(0)	0	(0)	0	(0)	0	(0)	0	(0)
ECOG-PS registered at day of contact
Yes	12792	(100)	101	(0)	6148	(100)	101	(0)	4181	(100)	0	(0)	1855	(100)	0	(0)	608	(100)	0	(0)	2023	(6)
No	0	(0)	41228	(100)	0	(0)	25223	(100)	0	(0)	11184	(100)	0	(0)	3811	(100)	0	(0)	1010	(100)	29594	(94)
Age at contact
Median (Q1, Q3)	75 (70-81)		74 (69-79)		73 (68-78)		73 (67-78)		76 (72-82)		75 (70-81)		79 (74-85)		77 (72-82)		79 (74-84)		77 (71-82)		75 (69-81)
<70	2724	(21)	11144	(27)	1744	(28)	8049	(32)	687	(16)	2311	(21)	225	(12)	607	(16)	68	(11)	177	(18)	7592	(24)
70-74	2743	(21)	9463	(23)	1594	(26)	6182	(24)	809	(19)	2394	(21)	260	(14)	704	(18)	80	(13)	183	(18)	6539	(21)
75-79	3195	(25)	9838	(24)	1519	(25)	5692	(22)	1083	(26)	2836	(25)	451	(24)	1062	(28)	142	(23)	248	(25)	7187	(23)
80+	4130	(32)	10884	(26)	1291	(21)	5401	(21)	1602	(38)	3643	(33)	919	(50)	1438	(38)	318	(52)	402	(40)	10299	(33)
Year of contact
2014-2016	259	(2)	11637	(28)	139	(2)	7685	(30)	85	(2)	2955	(26)	28	(2)	831	(22)	7	(1)	166	(16)	5128	(16)
2017-2018	3221	(25)	14670	(35)	1628	(26)	8886	(35)	1069	(26)	4109	(37)	397	(21)	1322	(35)	127	(21)	353	(35)	8038	(25)
2019-2020	9312	(73)	15022	(36)	4381	(71)	8753	(35)	3027	(72)	4120	(37)	1430	(77)	1658	(44)	474	(78)	491	(49)	18451	(58)
Charlson comorbidity index
0	5234	(41)	18642	(45)	3078	(50)	12859	(51)	1517	(36)	4339	(39)	492	(27)	1148	(30)	147	(24)	296	(29)	14784	(47)
1	1736	(14)	5118	(12)	712	(12)	2958	(12)	669	(16)	1437	(13)	283	(15)	568	(15)	72	(12)	155	(15)	4425	(14)
2	2092	(16)	5907	(14)	961	(16)	3471	(14)	711	(17)	1708	(15)	313	(17)	590	(15)	107	(18)	138	(14)	4751	(15)
3+	3730	(29)	11662	(28)	1397	(23)	6036	(24)	1284	(31)	3700	(33)	767	(41)	1505	(39)	282	(46)	421	(42)	7657	(24)
Drug comorbidity index
<Q1	3198	(25)	12007	(29)	2404	(39)	10249	(40)	635	(15)	1509	(13)	140	(8)	216	(6)	19	(3)	33	(3)	12407	(39)
Q1-Q2	3198	(25)	10902	(26)	1745	(28)	7373	(29)	1105	(26)	2859	(26)	297	(16)	570	(15)	51	(8)	100	(10)	8641	(27)
Q2-Q3	3198	(25)	9492	(23)	1299	(21)	4903	(19)	1225	(29)	3337	(30)	529	(29)	1024	(27)	145	(24)	228	(23)	6064	(19)
>Q4	3198	(25)	8928	(22)	700	(11)	2799	(11)	1216	(29)	3479	(31)	889	(48)	2001	(53)	393	(65)	649	(64)	4505	(14)
Multidimensional comorbidity index
<Q1	3198	(25)	12819	(31)	2200	(36)	10870	(43)	782	(19)	1633	(15)	188	(10)	272	(7)	28	(5)	44	(4)	16250	(51)
Q1-Q2	3198	(25)	6912	(17)	1830	(30)	4712	(19)	1006	(24)	1723	(15)	300	(16)	401	(11)	62	(10)	76	(8)	5452	(17)
Q2-Q3	3198	(25)	8436	(20)	1383	(22)	4743	(19)	1156	(28)	2667	(24)	504	(27)	836	(22)	155	(25)	190	(19)	4843	(15)
>Q4	3198	(25)	13162	(32)	735	(12)	4999	(20)	1237	(30)	5161	(46)	863	(47)	2302	(60)	363	(60)	700	(69)	5072	(16)
