# Supplementary material for: Optimised comorbidity indices can reflect patient performance status in register based studies of prostate cancer
Source: Sci Rep. 2025 Dec 26;15:44645. doi: 10.1038/s41598-025-32190-9 (PMC12749735; doi:10.1038/s41598-025-32190-9)
Supplement: Supplementary file 3 — Supplementary Information 3. [file 41598_2025_32190_MOESM3_ESM.xlsx]

## Sheet: Sheet1
Outcome	Predictors	Specificity	Sensitivity		Positive predictive value		Negative predictive value
			Estimate	95% CI	Estimate	95% CI	Estimate	95% CI
ECOG-PS 0 vs 1-4	Age	0.5	0.71	(0.68-0.74)	0.61	(0.59-0.62)	0.62	(0.59-0.64)
		0.75	0.48	(0.38-0.50)	0.68	(0.66-0.70)	0.57	(0.54-0.59)
		0.9	0.27	(0.24-0.30)	0.75	(0.73-0.77)	0.53	(0.52-0.55)
		0.95	0.17	(0.14-0.20)	0.79	(0.76-0.81)	0.52	(0.50-0.53)
		0.975	0.10	(0.04-0.11)	0.81	(0.77-0.84)	0.50	(0.48-0.52)
		0.99	0.04	(0.02-0.05)	0.83	(0.77-0.87)	0.49	(0.47-0.51)
	Age + CCI	0.5	0.74	(0.71-0.77)	0.62	(0.61-0.64)	0.65	(0.62-0.67)
		0.75	0.53	(0.49-0.56)	0.70	(0.68-0.71)	0.60	(0.57-0.62)
		0.9	0.30	(0.28-0.34)	0.77	(0.75-0.79)	0.54	(0.53-0.56)
		0.95	0.17	(0.16-0.21)	0.80	(0.78-0.83)	0.52	(0.50-0.54)
		0.975	0.10	(0.09-0.13)	0.83	(0.81-0.86)	0.50	(0.49-0.52)
		0.99	0.05	(0.04-0.08)	0.87	(0.83-0.90)	0.49	(0.48-0.51)
	Age + MDCI + DCI	0.5	0.88	(0.86-0.90)	0.66	(0.64-0.67)	0.80	(0.77-0.82)
		0.75	0.70	(0.68-0.73)	0.76	(0.74-0.77)	0.70	(0.68-0.72)
		0.9	0.46	(0.42-0.50)	0.84	(0.82-0.85)	0.61	(0.59-0.63)
		0.95	0.31	(0.28-0.34)	0.87	(0.86-0.89)	0.56	(0.54-0.58)
		0.975	0.21	(0.19-0.25)	0.91	(0.90-0.92)	0.53	(0.52-0.56)
		0.99	0.12	(0.10-0.16)	0.94	(0.92-0.95)	0.51	(0.50-0.53)
ECOG-PS 0-1 vs 2-4	Age	0.5	0.72	(0.68-0.75)	0.26	(0.24-0.28)	0.88	(0.87-0.90)
		0.75	0.41	(0.35-0.49)	0.31	(0.29-0.34)	0.85	(0.84-0.86)
		0.9	0.26	(0.23-0.29)	0.39	(0.36-0.42)	0.84	(0.82-0.85)
		0.95	0.15	(0.08-0.17)	0.42	(0.38-0.47)	0.82	(0.81-0.84)
		0.975	0.09	(0.06-0.11)	0.46	(0.41-0.52)	0.82	(0.81-0.83)
		0.99	0.05	(0.03-0.06)	0.54	(0.46-0.60)	0.81	(0.80-0.82)
	Age + CCI	0.5	0.73	(0.72-0.79)	0.28	(0.26-0.29)	0.89	(0.88-0.91)
		0.75	0.53	(0.50-0.57)	0.34	(0.32-0.37)	0.87	(0.86-0.88)
		0.9	0.30	(0.28-0.34)	0.42	(0.40-0.46)	0.84	(0.83-0.86)
		0.95	0.19	(0.16-0.22)	0.48	(0.45-0.53)	0.83	(0.82-0.84)
		0.975	0.12	(0.09-0.14)	0.55	(0.48-0.58)	0.82	(0.81-0.83)
		0.99	0.06	(0.04-0.08)	0.60	(0.51-0.66)	0.82	(0.80-0.83)
	Age + MDCI + DCI	0.5	0.92	(0.90-0.94)	0.31	(0.29-0.33)	0.96	(0.96-0.97)
		0.75	0.72	(0.69-0.75)	0.41	(0.39-0.43)	0.92	(0.91-0.93)
		0.9	0.46	(0.43-0.50)	0.53	(0.51-0.56)	0.88	(0.87-0.89)
		0.95	0.32	(0.29-0.36)	0.61	(0.58-0.64)	0.85	(0.84-0.87)
		0.975	0.20	(0.17-0.24)	0.66	(0.63-0.70)	0.84	(0.83-0.85)
		0.99	0.10	(0.08-0.13)	0.72	(0.66-0.77)	0.82	(0.81-0.83)
ECOG-PS 0-2 vs 3-4	Age	0.5	0.62	(0.57-0.72)	0.07	(0.06-0.07)	0.97	(0.96-0.97)
		0.75	0.41	(0.23-0.46)	0.08	(0.07-0.10)	0.96	(0.96-0.97)
		0.9	0.21	(0.13-0.25)	0.10	(0.08-0.12)	0.96	(0.95-0.96)
		0.95	0.12	(0.07-0.17)	0.12	(0.10-0.16)	0.96	(0.95-0.96)
		0.975	0.08	(0.03-0.10)	0.15	(0.10-0.19)	0.96	(0.95-0.96)
		0.99	0.02	(0.00-0.05)	0.13	(0.07-0.20)	0.95	(0.95-0.96)
	Age + CCI	0.5	0.73	(0.67-0.79)	0.07	(0.06-0.08)	0.98	(0.97-0.98)
		0.75	0.48	(0.42-0.56)	0.09	(0.08-0.11)	0.97	(0.96-0.97)
		0.9	0.25	(0.22-0.32)	0.13	(0.10-0.15)	0.96	(0.96-0.97)
		0.95	0.15	(0.12-0.21)	0.13	(0.11-0.18)	0.96	(0.95-0.96)
		0.975	0.08	(0.06-0.13)	0.15	(0.12-0.22)	0.96	(0.95-0.96)
		0.99	0.03	(0.02-0.07)	0.14	(0.11-0.29)	0.95	(0.95-0.96)
	Age + MDCI + DCI	0.5	0.93	(0.90-0.96)	0.09	(0.08-0.10)	0.99	(0.99-1.00)
		0.75	0.74	(0.71-0.80)	0.14	(0.12-0.15)	0.98	(0.98-0.99)
		0.9	0.48	(0.44-0.55)	0.20	(0.18-0.23)	0.97	(0.97-0.98)
		0.95	0.34	(0.29-0.40)	0.26	(0.22-0.30)	0.97	(0.96-0.97)
		0.975	0.16	(0.15-0.26)	0.25	(0.23-0.35)	0.96	(0.96-0.97)
		0.99	0.09	(0.06-0.14)	0.32	(0.23-0.41)	0.96	(0.95-0.96)
